# Supplementary material for: Recombinant Anti-PF4 Antibodies Derived from Patients with Vaccine-Induced Immune Thrombocytopenia and Thrombosis (VITT) Facilitate Research and Laboratory Diagnosis of VITT
Source: Vaccines (Basel). 2024 Dec 24;13(1):3. doi: 10.3390/vaccines13010003 (PMC11769302; doi:10.3390/vaccines13010003)
Supplement: Supplementary file 1 [file vaccines-13-00003-s001.zip]

Archive with 1 entries (1 files):
- vaccines-3344177-supplementary.pdf
